# Supplementary material for: Fabrication, Mechanical Properties and In-Vitro Behavior of Akermanite Bioceramic
Source: Materials (Basel). 2020 Oct 30;13(21):4887. doi: 10.3390/ma13214887 (PMC7672555; doi:10.3390/ma13214887)
Supplement: Supplementary file 1 [file materials-13-04887-s001.zip]

Archive with 1 entries (1 files):
- materials-971699-supplementary.docx
